# Supplementary material for: The Role of DNA Topoisomerase Binding Protein 1 (TopBP1) in Genome Stability in Arabidopsis
Source: Plants (Basel). 2021 Nov 24;10(12):2568. doi: 10.3390/plants10122568 (PMC8706423; doi:10.3390/plants10122568)
Supplement: Supplementary file 1 [file plants-10-02568-s001.zip]

Archive with 1 entries (1 files):
- plants-1459397-supplementary.pdf
